# Supplementary material for: The Affective Neuroscience Personality Scales: Linking the adjective and statement-based inventories with the Big Five Inventory in English and German-speaking samples
Source: Personal Neurosci. 2022 Mar 23;4:e7. doi: 10.1017/pen.2021.6 (PMC8988172; doi:10.1017/pen.2021.6)
Supplement: Supplementary file 1 [file S2513988621000067sup001.zip]

Archive with 2 entries (2 files):
- S2513988621000067sup001.pdf
- S2513988621000067sup002.pdf
